# Supplementary material for: Predicting cognitive function 3 months after surgery in patients with a glioma
Source: Neurooncol Adv. 2025 May 2;7(1):vdaf081. doi: 10.1093/noajnl/vdaf081 (PMC12201988; doi:10.1093/noajnl/vdaf081)
Supplement: vdaf081_suppl_Supplementary_Materials [file vdaf081_suppl_supplementary_materials.zip]

Archive with 4 entries (4 files):
- NOA-D-24-00356R1 appendix_clean.docx
- Online supplement - Code.R
- Online supplement - Example data.xlsx
- Online Supplement - Reporting checklist.docx
